# Supplementary material for: Swine Influenza Virus Introduction in Pig Farms: A Semi-Quantitative Risk Assessment in Northern Italy
Source: Animals (Basel). 2026 Feb 10;16(4):544. doi: 10.3390/ani16040544 (PMC12937228; doi:10.3390/ani16040544)
Supplement: Supplementary file 1 [file animals-16-00544-s001.zip]

Archive with 1 entries (1 files):
- animals-4089019-supplementary.pdf
